# Supplementary material for: Detached, wetted strawberries take up substantial water in the calyx region
Source: Sci Rep. 2023 Mar 8;13:3895. doi: 10.1038/s41598-023-31020-0 (PMC9995507; doi:10.1038/s41598-023-31020-0)
Supplement: Supplementary file 1 — Supplementary Information. [file 41598_2023_31020_MOESM1_ESM.xlsx]

## Sheet: Table 1
Treatment	mass (g)	rate uptake 1 (g/h)	rate uptake 2	Treatment	mass (g)	rate uptake 1	rate uptake 2	Treatment	mass (g)	rate uptake 1	rate uptake 2		Treatment	mass (g)	rate transpiration 1 (g/h)	rate transpiration 2	Treatment	mass	rate transpiration 1	rate transpiration 2	Treatment	mass (g)	rate transpiration 1 (g/h)	rate transpiration 2
Control	22.6211	0.130616	0.15228	Control	17.4953	0.153028	0.190786	Control	27.9519	0.14901	0.236		Control	21.2885	0.04926	0.043466	Control	19.6528	0.102168	0.101678	Control	20.7073	0.066924	0.06521
Control	19.0646	0.112002	0.106184	Control	17.9812	0.106826	0.142684	Control	24.0464	0.166932	0.260174		Control	25.2952	0.081438	0.071272	Control	26.1341	0.093882	0.097898	Control	25.6168	0.09431	0.090492
Control	17.1712	0.099228	0.111278	Control	19.0635	0.123716	0.14633	Control	18.6708	0.142714	0.180086		Control	15.2662	0.08902	0.077724	Control	18.9419	0.10444	0.111058	Control	29.0314	0.10596	0.108368
Control	18.1872	0.14056	0.150756	Control	19.9569	0.146844	0.177944	Control	17.9556	0.059368	0.087356		Control	19.698	0.096316	0.086598	Control	27.9425	0.077974	0.080864	Control	24.9331	0.075052	0.07205
Control	20.1166	0.101354	0.119276	Control				Control	20.6316	0.069188	0.083516		Control	18.7245	0.06492	0.063226	Control	17.3869	0.051674	0.051898	Control	27.293	0.127122	0.12586
Control	17.1694	0.086936	0.085648	Control				Control	24.5353	0.163606	0.230438		Control	20.2096	0.062944	0.05591	Control	21.073	0.128106	0.12069	Control	23.3806	0.074372	0.075644
Control	30.4318	0.177386	0.191414	Control	22.3707	0.146176	0.183852	Control					Control	17.1083	0.068798	0.060318	Control	21.6655	0.070112	0.070224	Control	29.2886	0.07666	0.075644
Control				Control	20.323	0.215586	0.189222	Control	29.8939	0.160578	0.177906		Control	23.8883	0.055244	0.051016	Control	20.7207	0.059636	0.060436	Control	29.0119	0.12097	0.108748
Control	24.545	0.087064	0.113356	Control	23.849	0.119382	0.136802	Control	26.6075	0.102822	0.1035		Control	23.1785	0.05775	0.053724	Control	24.1932	0.10659	0.10636	Control	21.2352	0.05886	0.057684
Control	23.3575	0.127228	0.160432	Control	25.3066	0.149882	0.190892	Control	19.0608	0.12972	0.184592		Control	19.4523	0.076896	0.07019	Control	26.3742	0.079764	0.077176	Control	20.5581	0.082902	0.081786
Control	19.6692	0.162712	0.154778	Control	19.2928	0.11526	0.176344	Control					Control	33.6236	0.137416	0.12216	Control	23.3099	0.080588	0.079632	Control	24.5261	0.072748	0.07339
Control	20.4924	0.166162	0.170436	Control	26.9061	0.148464	0.182962	Control					Control	29.3111	0.077228	0.072674	Control	28.0756	0.080056	0.074174	Control	18.7727	0.12976	0.121442
Control	19.3916	0.123798	0.152442	Control	25.0243	0.17058	0.214684	Control	27.3504	0.142514	0.157084		Control	26.7224	0.070224	0.065076	Control	25.0611	0.121346	0.11722	Control	15.8133	0.060668	0.05637
Control	21.9681	0.14303	0.123322	Control	30.1529	0.185578	0.231948	Control	22.7892	0.174172	0.219056		Control	19.7929	0.069602	0.060644	Control	26.6042	0.08161	0.080294	Control	17.4273	0.056266	0.059166
Control	23.2166	0.115118	0.118164	Control	32.0744	0.161256	0.183306	Control	27.9145	0.09568	0.139764		Control	20.3384	0.079986	0.073536	Control	17.8234	0.056048	0.049582	Control	19.5754	0.063192	0.061038
Sealed	17.6868	0.109968	0.255614	Pedicel	17.1115	0.138366	0.220356	Removed	30.0933	0.257694	0.594988		Sealed	19.0114	0.063182	0.052618	Pedicel	18.2584	0.08427	0.093014	Removed	19.4047	0.067094	0.083382
Sealed	17.8919	0.07916	0.030806	Pedicel	17.6398	0.137378	0.178822	Removed	20.0696	0.129956	0.482504		Sealed	32.8148	0.103298	0.075808	Pedicel	27.3901	0.083502	0.088364	Removed	32.3744	0.160256	0.163064
Sealed	18.9438	0.107482	0.044046	Pedicel	18.9068	0.163426	0.235834	Removed	27.6342	0.186612	0.526756		Sealed	22.7008	0.062756	0.03407	Pedicel	29.2186	0.07876	0.079968	Removed	18.584	0.060266	0.071736
Sealed	19.835	0.126414	0.062704	Pedicel	30.1775	0.236512	0.348318	Removed	23.4322	0.127104	0.462548		Sealed	26.3418	0.071626	0.054472	Pedicel	30.8401	0.11793	0.109982	Removed	18.0683	0.06117	0.068532
Sealed	21.3207	0.198278	0.131392	Pedicel				Removed	25.0093	0.107046	0.133764		Sealed	25.1887	0.062	0.047282	Pedicel	23.5579	0.08532	0.077824	Removed	19.8485	0.079774	0.081782
Sealed	24.9773	0.094526	0.037134	Pedicel	21.2063	0.173422	0.186038	Removed	21.1228	0.139332	0.347494		Sealed	16.0877	0.064566	0.045852	Pedicel	18.9189	0.065444	0.061384	Removed	21.7719	0.081532	0.103972
Sealed	22.7282	0.09891	0.044246	Pedicel				Removed					Sealed	22.0838	0.063462	0.051796	Pedicel	20.4684	0.080484	0.07706	Removed	21.0808	0.06236	0.06717
Sealed	25.3811	0.109368	0.042442	Pedicel	23.4554	0.141532	0.114186	Removed	18.7051	0.122138	0.151608		Sealed	24.3638	0.07011	0.059878	Pedicel	22.5462	0.06918	0.066496	Removed	21.6774	0.088156	0.10338
Sealed	26.445	0.13783	0.145146	Pedicel	22.267	0.14901	0.07891	Removed	18.9224	0.091624	0.33126		Sealed	17.722	0.048868	0.038354	Pedicel	23.8934	0.085252	0.081216	Removed	21.4987	0.090194	0.102684
Sealed				Pedicel	24.966	0.252646	0.157702	Removed	21.716	0.132572	0.418688		Sealed	18.8594	0.101676	0.07396	Pedicel	25.2725	0.090848	0.081056	Removed	23.7702	0.069346	0.08849
Sealed	27.9261	0.15637	0.045674	Pedicel	26.5388	0.126106	0.10214	Removed					Sealed	19.701	0.05981	0.038282	Pedicel	16.0415	0.057334	0.055306	Removed	30.0753	0.082644	0.107136
Sealed	31.6583	0.174668	0.097734	Pedicel	19.1607	0.105468	0.103644	Removed	22.564	0.157226	0.292674		Sealed	32.7176	0.101596	0.078888	Pedicel	17.9026	0.060022	0.061252	Removed	16.5866	0.052154	0.067002
Sealed	16.7982	0.10742	0.115516	Pedicel	26.5514	0.135908	0.128374	Removed	18.1136	0.12904	0.26677		Sealed	19.7049	0.047612	0.034854	Pedicel	29.2289	0.085126	0.080972	Removed	26.1915	0.089792	0.10051
Sealed	17.0547	0.10553	0.055122	Pedicel	26.8594	0.166908	0.180702	Removed	24.4937	0.088952	0.35391		Sealed	26.8847	0.115158	0.09325	Pedicel	20.7286	0.078012	0.074868	Removed	25.8804	0.087548	0.096124
Sealed				Pedicel				Removed	32.9935	0.16468	0.528942		Sealed	20.8941	0.08009	0.071016	Pedicel	21.4721	0.066092	0.062476	Removed	25.6412	0.079732	0.084862

## Sheet: Table 2-3
num	treatment	mass (g)	rate of uptake (g/h)	mass	rate of transpiration
1	a	18.3842	0.30131	15.3907	0.05699
2	a	23.3407	0.474636	16.4924	0.08005
3	a	20.4325	0.082696	16.9078	0.06716
4	a	28.9346	0.101504	20.128	0.105174
5	a	20.6064	0.101724	18.5979	0.071834
6	a	21.9456	0.074528	17.4189	0.09934
7	a	20.5048	0.127856	18.4085	0.078674
8	a	28.0411	0.278566	16.4251	0.09366
9	a	17.4034	0.134362	19.6649	0.145004
10	a	18.9179	0.219142	18.8973	0.093564
11	a			13.9138	0.085628
12	a	17.9812	0.153316	14.2987	0.088006
13	a	26.6214	0.20378	18.2838	0.11018
14	a	21.3315	0.182126	18.8223	0.098506
15	a	16.9563	0.158874	14.3595	0.126442
16	a	16.2629	0.34681	15.8193	0.087498
17	a	16.5204	0.081262	18.3941	0.057664
18	a	21.499	0.70089	17.8857	0.105816
19	a	16.9451	0.27047	23.1257	0.08033
20	a	21.3223	0.151222	13.3337	0.04879
21	a	15.1122	0.263262	15.0973	0.10688
22	a	18.6112	0.25844	17.6759	0.128256
23	a			12.5477	0.065868
24	a	18.377	0.325878	13.0849	0.144218
25	a	21.1211	0.195674	19.9457	0.190766
26	a	19.5743	0.3781	18.403	0.132054
27	a	15.784	0.318394	13.5468	0.07252
28	a	17.5673	0.177024	19.5215	0.114532
29	a	21.1397	0.28937
30	a	19.1117	0.376822
31	a	17.9341	0.578034
32	a	21.7801	0.455774
33	a
1	b	30.9499	0.244144	16.9225	0.077678
2	b	22.3463	0.159144	20.5366	0.081382
3	b			17.654	0.128438
4	b	22.8554	0.152044	20.7795	0.0815
5	b	24.3498	0.123406	17.0446	0.103308
6	b			15.9717	0.081724
7	b	22.4405	0.296434	22.3718	0.098844
8	b	16.9721	0.154078	17.0614	0.082388
9	b	21.1361	0.16176	18.1689	0.088124
10	b	21.3116	0.268488	19.7769	0.114694
11	b	23.6438	0.20419	16.8204	0.113372
12	b	20.0217	0.139926	20.4769	0.08459
13	b	22.9125	0.221284	15.1962	0.105718
14	b	17.0134	0.269044	19.5973	0.056954
15	b	24.1584	0.207044	19.1582	0.078922
16	b	17.023	0.262468	17.5994	0.073202
17	b	16.2432	0.114946	16.4835	0.101464
18	b			21.8211	0.094372
19	b	17.098	0.172366	14.3301	0.116966
20	b	19.2645	0.10084	15.3703	0.11786
21	b	16.7135	0.08458	13.2873	0.100468
22	b	24.0494	0.204466	13.78	0.108464
23	b	19.3295	0.19784
24	b	17.3297	0.116184	14.4727	0.086176
25	b	20.3372	0.517312	16.6767	0.104196
26	b	24.163	0.363096
27	b	19.9246	0.533712	14.1374	0.132012
28	b	18.6681	0.251898	15.778	0.079424
29	b	19.0703	0.279094
30	b	19.8973	0.327396
31	b	16.7247	0.221852	23.6806	0.15522
32	b	17.5719	0.180132	14.2014	0.157696
33	b	18.249	0.23541
1	c	19.652	0.081962	17.2736	0.103962
2	c	21.7787	0.099492	17.4993	0.106288
3	c	20.377	0.281302	22.2615	0.096314
4	c	24.4941	0.208576	15.92	0.0851
5	c	19.9062	0.121632	17.8979	0.061762
6	c	20.8943	0.192316	16.4411	0.112562
7	c	25.2956	0.058198	19.9594	0.088344
8	c	22.4965	0.108306	16.803	0.053012
9	c	21.8653	0.324036	16.5764	0.071068
10	c	23.4008	0.18408	19.0754	0.09838
11	c	19.9918	0.291442	17.6648	0.043672
12	c	25.789	0.212604	18.6721	0.141466
13	c	19.6106	0.3789	17.3033	0.060044
14	c	22.9939	0.10798	17.1532	0.078178
15	c	14.2457	0.253988	17.5487	0.106582
16	c	19.2855	0.152774	16.97	0.086228
17	c	18.8742	0.14356	17.0285	0.097524
18	c	18.3748	0.20853	18.8742	0.055178
19	c	18.8531	0.122054	21.9765	0.167508
20	c	20.0404	0.320944	16.8723	0.105352
21	c	17.9191	0.289892	15.7353	0.053222
22	c	14.9317	0.267914	17.6201	0.106668
23	c	21.0145	0.129456	16.4111	0.07307
24	c	15.4288	0.091236	13.5373	0.063364
25	c	18.6253	0.247102	18.3818	0.086634
26	c	20.0394	0.13914	18.7592	0.106788
27	c	19.2909	0.391524	12.7726	0.083004
28	c	21.7064	0.171074	22.1187	0.161492
29	c	13.6796	0.048308
30	c
31	c
32	c	20.9925	0.362598
33	c
1	d	18.5738	0.087746	18.1091	0.075854
2	d	23.2608	0.05088	18.1648	0.073698
3	d			17.3619	0.062984
4	d	19.3156	0.172432	14.6853	0.089732
5	d	21.4316	0.046304	19.7599	0.085302
6	d	23.1759	0.081954	18.9238	0.059462
7	d	24.4058	0.090734	17.066	0.046484
8	d	19.0063	0.152866	14.8864	0.068356
9	d	21.9797	0.297214	20.3088	0.090372
10	d	21.2577	0.124476	14.8714	0.091778
11	d	31.7976	0.275702	19.3261	0.062604
12	d			16.3151	0.059904
13	d	24.1746	0.123542	18.5738	0.05988
14	d	18.5297	0.190746	15.459	0.057576
15	d	25.6985	0.156374	20.336	0.11873
16	d	17.8069	0.2665	23.8132	0.102906
17	d	14.1163	0.230754	17.0747	0.098224
18	d	16.1644	0.181644	13.5454	0.072058
19	d	18.8958	0.2559	18.3428	0.09843
20	d	19.7281	0.22997	12.4769	0.056018
21	d	23.2014	0.287694	22.9587	0.067748
22	d	18.511	0.201486	17.4174	0.050378
23	d	16.9357	0.11956	13.3761	0.051562
24	d	20.6215	0.21893	16.4577	0.050516
25	d	16.5214	0.188964	18.4861	0.044394
26	d			17.7999	0.109034
27	d	26.4101	0.310862	16.4527	0.073374
28	d	14.6496	0.09358	17.958	0.065048
29	d	21.0018	0.1261
30	d	19.4585	0.301016
31	d	17.7559	0.052482
32	d	19.0627	0.219516
33	d

## Sheet: Table 4
Cultivar	treatment	mass (g)	rate uptake (g/h)
Clery	abs	13.0536	0.183506
Clery	abs	17.0781	0.195374
Clery	abs	15.4385	0.219166
Clery	abs	15.1025	0.404518
Clery	abs	11.9936	0.267256
Clery	abs	15.8156	0.28508
Clery	abs	15.4672	0.427838
Clery	abs	16.2772	0.31956
Clery	abs	16.368	0.158858
Clery	abs	13.7798	0.232814
Clery	abs	16.7638	0.223302
Clery	abs	11.9215	0.109338
Clery	abs	12.9654	0.282694
Clery	control	12.3145	0.123828
Clery	control	13.7016	0.156984
Clery	control	14.2059	0.501458
Clery	control	14.9937	0.691518
Clery	control	13.0332	0.086248
Clery	control	15.5094	0.537872
Clery	control	13.5232	0.45542
Clery	control	11.922	0.351042
Clery	control	15.3375	0.636226
Clery	control	14.8763	0.286214
Clery	control	14.8257	0.269742
Clery	control	10.9491	0.455482
Clery	control	14.8049	0.103526
Clery	control	12.5603	0.142874
Clery	control	14.5389	0.451088
Dream	abs	7.37126	0.0567
Dream	abs	8.41236	0.1188
Dream	abs	10.0617	0.0777
Dream	abs	12.7952	0.0711
Dream	abs	9.23457	0.0504
Dream	abs	10.0437	0.053
Dream	abs	11.7065	0.1553
Dream	abs	8.08716	0.0247
Dream	abs	17.8158	0.1244
Dream	abs	9.10959	0.0608
Dream	abs	7.05738	0.0509
Dream	abs	7.64091	0.0613
Dream	abs	8.64698	0.0687
Dream	abs	9.30721	0.0506
Dream	abs	8.13752	0.0336
Dream	control	8.72	0.0382
Dream	control	9.87	0.0507
Dream	control	9.24	0.0663
Dream	control	7.4	0.1872
Dream	control	7.23	0.0367
Dream	control	6.76	0.1992
Dream	control	7.06	0.0484
Dream	control	8.25	0.0716
Dream	control	11.03	0.0885
Dream	control	7.9	0.0893
Dream	control	12.99	0.0455
Dream	control	10.56	0.1364
Dream	control	10.47	0.0852
Dream	control	9.49	0.1062
Dream	control	7.34	0.0498
Elsanta	abs	16.7901	0.19949
Elsanta	abs	14.7848	0.137554
Elsanta	abs	14.9417	0.124662
Elsanta	abs	10.0395	0.080854
Elsanta	abs	14.4727	0.151614
Elsanta	abs	10.2429	0.170052
Elsanta	abs	13.4869	0.154946
Elsanta	abs	10.7546	0.109918
Elsanta	abs	12.3606	0.111208
Elsanta	abs	12.9108	0.100392
Elsanta	abs	16.1533	0.258934
Elsanta	abs	20.1285	0.551298
Elsanta	abs	21.008	0.368812
Elsanta	abs	16.3747	0.284034
Elsanta	abs	18.9935	0.37743
Elsanta	control	14.4277	0.168164
Elsanta	control	12.8018	0.139452
Elsanta	control	14.4433	0.18638
Elsanta	control	12.7124	0.177226
Elsanta	control	9.26512	0.139968
Elsanta	control	13.4654	0.497978
Elsanta	control	14.7631	0.165514
Elsanta	control	13.1239	0.188972
Elsanta	control	8.70398	0.133168
Elsanta	control	8.71988	0.092186
Elsanta	control	16.7761	0.385518
Elsanta	control	21.2504	0.322572
Elsanta	control	16.5785	0.3164
Elsanta	control	17.0334	0.166314
Elsanta	control	18.9493	0.248754
Florentina	abs	24.5357	0.060247
Florentina	abs	22.9497	0.074352
Florentina	abs	22.9459	0.104352
Florentina	abs	19.9184	0.092552
Florentina	abs	24.9007	0.099298
Florentina	abs	20.9311	0.081504
Florentina	abs	22.1885	0.069176
Florentina	abs	19.8297	0.060038
Florentina	abs	18.7632	0.07406
Florentina	abs	17.0168	0.099804
Florentina	abs	16.8929	0.089114
Florentina	abs	17.252	0.065834
Florentina	abs	18.9494	0.088316
Florentina	abs	18.3716	0.085556
Florentina	control	22.5515	0.133122
Florentina	control	20.4993	0.112558
Florentina	control	16.3152	0.141964
Florentina	control	19.094	0.142428
Florentina	control	22.3738	0.114406
Florentina	control	26.7817	0.14811
Florentina	control	21.4709	0.122228
Florentina	control	22.1366	0.141158
Florentina	control	20.2649	0.085408
Florentina	control	17.5004	0.117166
Florentina	control	18.7715	0.104898
Florentina	control	17.4946	0.131646
Florentina	control	17.0807	0.167284
Florentina	control	16.552	0.126872
Florentina	control	21.0026	0.12795
Joly	abs	10.0002	0.046756
Joly	abs	12.4209	0.089898
Joly	abs	6.65619	0.07903
Joly	abs	8.86881	0.073078
Joly	abs	13.1215	0.098072
Joly	abs	7.21853	0.11934
Joly	abs	7.65507	0.05361
Joly	abs	8.43233	0.072434
Joly	abs	14.2332	0.14217
Joly	abs	7.03325	0.093108
Joly	abs	12.9859	0.085346
Joly	abs
Joly	abs	11.6082	0.064408
Joly	abs	8.48661	0.069332
Joly	abs	9.31884	0.08508
Joly	control	10.9335	0.105126
Joly	control	10.1498	0.059346
Joly	control	12.8125	0.213534
Joly	control	12.1242	0.133112
Joly	control	9.41915	0.151792
Joly	control	15.4096	0.101336
Joly	control	9.31378	0.045268
Joly	control	10.2055	0.207716
Joly	control	8.99251	0.087954
Joly	control	7.56626	0.065264
Joly	control	8.02355	0.065332
Joly	control	7.38501	0.093458
Joly	control	8.30783	0.08639
Joly	control	10.12	0.26744
Joly	control	7.30538	0.042668
sonsation	abs	28.3372	0.18025
sonsation	abs	27.2705	0.148406
sonsation	abs	25.003	0.195168
sonsation	abs	24.0142	0.118884
sonsation	abs	24.7429	0.107994
sonsation	abs	26.9534	0.114846
sonsation	abs	27.6702	0.192286
sonsation	abs	24.1449	0.16076
sonsation	abs	21.3362	0.102022
sonsation	abs	23.7687	0.129308
sonsation	abs	26.2913	0.16788
sonsation	abs	25.3995	0.114034
sonsation	abs	23.6413	0.109666
sonsation	abs	23.6869	0.10558
sonsation	abs	27.562	0.136982
sonsation	abs	27.4116	0.070918
sonsation	control	29.5578	0.19868
sonsation	control	27.9838	0.294302
sonsation	control	24.1908	0.127514
sonsation	control	26.3632	0.13893
sonsation	control	25.1803	0.1568
sonsation	control	28.2013	0.14486
sonsation	control	29.9591	0.22425
sonsation	control	23.6726	0.209896
sonsation	control	29.9568	0.251422
sonsation	control	24.3982	0.29107
sonsation	control	20.1821	0.123336
sonsation	control	24.7752	0.200498
sonsation	control	24.3384	0.260824
sonsation	control	26.2489	0.355584
sonsation	control	23.6111	0.157482
sonsation	control	23.4531	0.19578

## Sheet: Fig 1
Uptake					Transpiration
	short-term				Short term
size	Time (h)	Uptake (mg)	SE		Size	Time (h)	Transpiration (mg/fruit)	SE
Large	0	0	0		large	0	0	0
Large	0.5	207.946	49.5846		large	0.5	69.0073	3.18195
Large	1	454.235	107.734		large	1	136.719	6.09595
Large	1.5	600.097	135.324		large	1.5	203.201	9.427
Medium	0	0	0		Medium	0	0	0
Medium	0.5	110.391	20.6892		Medium	0.5	51.5527	3.44873
Medium	1	214.711	19.7657		Medium	1	95.5667	6.23038
Medium	1.5	273.756	55.7779		Medium	1.5	149.19	9.8569
Small	0	0	0		Small	0	0	0
Small	0.5	58.13	16.2552		Small	0.5	18.5773	1.40171
Small	1	84.4243	19.3565		Small	1	37.414	2.77853
Small	1.5	102.655	21.216		Small	1.5	58.0807	4.70099
	long-term				Long term	long-term
size	Time (h)	Uptake (mg)	SE		Size	Time (h)	Transpiration (mg/fruit)	SE
Large	0	0	0		large	0	0	0
Large	1	378.036	72.443		large	1	132.895	10.7142
Large	2	538.267	68.3749		large	2	260.241	20.7964
Large	4	846.418	118.201		large	4	510.38	39.9023
Large	8	1563.97	156.578		large	8	965.604	75.5402
Large	24	3128.43	69.5326		large	24	2570.1	197.667
Medium	0	0	0		large	48	4691.17	345.682
Medium	1	294.603	53.1145		Medium	0	0	0
Medium	2	437.615	48.7726		Medium	1	70.5213	3.48023
Medium	4	693.139	113.996		Medium	2	138.193	6.66373
Medium	8	1221.25	174.695		Medium	4	258.462	12.4929
Medium	24	2265.43	126.683		Medium	8	491.599	23.2215
Small	0	0	0		Medium	24	1298.76	60.5425
Small	1	87.5086	20.1826		Medium	48	2457.14	109.358
Small	2	135.598	25.4445		Small	0	0	0
Small	4	211.927	29.0494		Small	1	34.8007	2.39239
Small	8	374.185	36.1563		Small	2	71.216	5.24095
Small	24	1033.54	48.024		Small	4	138.524	10.5198
					Small	8	264.218	20.1466
					Small	24	697.339	59.7857
					Small	48	1282.49	126.525
Short-term Large fruit: Transpiration= 0.6(±0.8)+135.5(±0.8)x Time r2=1.00***; Uptake= 8.6(±26.0)+409.3(±27.8)x Time r2=0.99***; Medium fruit: Transpiration= 0.3(±2.4)+98.3(±2.5)x Time r2=1.00***; Uptake= 10.9(±16.1)+185.1(±17.2)x Time r2=0.98**; Small fruit: Transpiration= -0.4(±0.6)+38.6(±0.7)x Time r2=1.00***; Uptake= 11.1(±12.2)+66.8(±13.1)x Time r2=0.93* Long-term Large fruit: Transpiration=…
Significance of coefficients of determination (r2) at P < 0.05, 0.01, 0.001 and no significance is indicated by *, **, *** and ns respectively.

## Sheet: Fig 2
stage of ripeness	HUE (°)	Ff (g h-1)	SE	FE (g h-1)	SE	Osmotic potential (-Mpa)	SE	PE based on aw (m/s)	SE	Pf (m/s)	SE		Surface area -Cone model (cm2)	Model surface area (cm2)
1	82.6549	32.6783	1.80967	33.6425	1.55553	-0.983457	0.0297551	3.13448e-09	1.65195e-10	4.27884e-07	3.60817e-08		4.19244	4.3191
2	49.7434	38.9937	3.4285	34.992	1.75563	-1.04661	0.0225282	3.18903e-09	1.08584e-10	5.13864e-07	5.77778e-08		4.13292	4.35484
3	43.6616	46.769	5.62802	32.7496	1.4328	-1.08104	0.0204673	2.98499e-09	1.08412e-10	5.98118e-07	8.13408e-08		4.16294	4.26865
4	39.339	57.0969	5.41377	46.0419	5.32495	-1.08745	0.0291143	4.00879e-09	4.20985e-10	7.45133e-07	1.02085e-07		4.06227	4.39724
5	36.8368	60.6036	4.76644	50.1261	3.27017	-1.09416	0.0228777	4.3169e-09	2.95202e-10	7.3483e-07	7.17366e-08		3.24235	3.30886
6	34.3547	79.5281	6.9942	49.7304	2.28378	-1.06847	0.0244347	4.26918e-09	2.04326e-10	1.00488e-06	1.39618e-07		3.04021	3.23387
													8.35347	8.61005
													4.87155	5.22071
													8.17585	8.05907
													5.9188	6.60443
													5.04986	5.52543
													5.24901	5.5073
													16.1605	15.6979
													8.44768	8.52004
													15.3209	14.7612
													8.84906	9.01784
													14.8297	14.6985
													13.9432	13.3044
													6.78158	7.00973
													15.9759	15.5306
													25.3089	22.6132
													13.4932	13.8069
													12.0529	11.9574
													17.0427	15.9189
													21.3603	22.1338
													20.9667	20.4028
													20.5572	19.2519
													24.0514	21.569
													18.5339	17.8674
													20.6881	21.0513
													34.2004	30.8528
													27.956	27.4509
													20.093	19.5988
													20.7174	21.8668
													25.3356	24.5804
													29.0691	28.4416
													30.6965	30.8379
													31.4891	32.9322
													36.5054	35.102
													38.1687	37.5906
													40.8773	40.6238
													44.7915	43.0382
													46.4378	46.8108
													55.4111	51.9166
													50.1253	48.32
													3.26388	3.47328
													3.45987	3.78542
													2.4573	2.66978
													2.84286	3.03723
													3.01767	3.03549
													3.30928	3.47856
													5.70906	5.64673
													5.48077	5.9206
													6.81299	7.01673
													4.62112	4.91239
													4.59903	4.9063
													11.0448	10.8404
													6.34455	6.49493
													16.2625	15.8433
													8.22501	8.06037
													12.6827	12.5343
													15.431	14.5531
													18.7641	18.0768
													23.1768	21.7651
													21.0708	22.8105
													20.7026	21.7943
													20.8874	21.7172
													21.5162	20.5499
													30.2346	26.7848
													36.7228	31.6236
													34.9614	32.3864
													25.829	25.2029
													20.1867	20.4249
													23.3045	24.0115
													24.2753	25.1861
													24.2005	26.4389
													31.764	30.6961
													29.7176	32.0467
													31.1957	33.9386
													35.9615	35.5219
													39.4281	38.4424
													39.7482	38.8418
													39.1081	39.9732
													42.2362	41.0424
													42.8323	41.4214
													43.9633	44.1344
													44.5407	45.3281
													51.3985	49.2521
													19.5741	20.9408
													26.3727	27.2836
													20.093	19.5988
													20.1867	20.4249
													19.5741	20.9408
													20.7174	21.8668
													23.3045	24.0115
													23.659	24.321
													25.3356	24.5804
													24.2753	25.1861
													26.2944	25.9239
													24.2005	26.4389
													26.3727	27.2836
													29.0691	28.4416
													31.764	30.6961
													30.6965	30.8379
													31.4375	31.9462
													29.7176	32.0467
													34.3851	32.9136
													31.4891	32.9322
													31.1957	33.9386
													36.5054	35.102
													32.8803	35.1061
													35.9615	35.5219
													38.1687	37.5906
													35.6541	38.3825
													39.4281	38.4424
													39.7482	38.8418
													38.3703	39.4632
													39.1081	39.9732
													40.8773	40.6238
													38.2315	40.7778
													42.2362	41.0424
													42.8323	41.4214
													44.7915	43.0382
													43.9633	44.1344
													44.5407	45.3281
													46.4378	46.8108
													50.1253	48.32
													51.3985	49.2521
													55.4111	51.9166
													30.2323	30.3897
													32.5881	32.3187
													32.8055	32.955
													33.527	34.169
													31.2841	31.7117
													33.5214	34.7602
													30.2252	28.9603
													32.6229	34.0172
													33.109	34.6699
													29.4235	29.0407
													37.3317	36.9627
													27.826	29.2045
													26.4305	27.0137
													30.9189	27.1965
													36.3887	37.1288
													23.2622	23.3802
													25.5127	23.7921
													22.8954	24.4895
													14.6599	15.9894
													27.3961	28.1599
													21.9741	21.5882
													13.8566	14.0059
													13.0886	13.5064
													15.4938	16.629
													10.9981	12.6116
													11.7409	13.0467
													18.5722	17.2498
													13.5069	13.7522
													12.4559	12.5406
													13.509	14.2519
													22.0689	22.6767
													29.3903	28.7973
													24.5237	25.8453
													28.3939	27.3303
													23.7906	23.6115
													23.905	23.4598
													25.4538	25.3479
													24.41	25.2294
													22.8076	23.696
													21.2157	21.9056
													30.5358	30.2765
													33.6234	33.0836
													35.4139	34.3094
													34.3503	32.4989
													32.594	32.2242
													30.4201	28.7353
													30.2392	28.7229
													30.7667	30.3846
													36.9936	32.6696
													31.3582	29.6968
													36.2297	37.6486
													33.8182	35.0755
													33.1901	32.5493
													34.0884	35.781
													33.7874	32.8092
													35.3475	35.0341
													32.6923	32.4516
													33.2558	32.8362
													32.3508	33.7586
													34.2154	33.7618
													59.1246	57.4124
													57.2769	60.5608
													44.5981	49.3282
													46.3928	50.6193
													41.5274	45.1713
													45.9658	46.7913
													38.4962	40.9238
													30.9744	33.5296
													34.0002	35.808
													32.1486	33.1564

## Sheet: Fig 4
	Phase I			Phase II					Phase I			Phase II
Treatment	Time (h)	Utpake (mg)	SE	Time (h)	Utpake (mg)	SE		Treatment	Time (h)	Transpiration (mg)	SE	Time (h)	Transpiration (mg)	SE
Control	0	0	0	3	190.995	0		Control	0	0	0	3	111.963	0
Control	0.5	74.4529	7.80657	3.5	272.506	5.93995		Control	0.5	37.4753	2.7003	3.5	145.859	2.29283
Control	1	134.751	8.34027	4	342.343	8.7054		Control	1	80.5993	5.81152	4	180.214	4.76927
Control	1.5	190.995	12.1365	4.5	395.069	12.0073		Control	1.5	111.963	8.09001	4.5	214.682	7.16013
Sealed	0	0	0	3	185.416	0		Sealed	0	0	0	3	110.427	0
Sealed	0.5	69.7261	10.2767	3.5	222.795	7.04031		Sealed	0.5	36.4413	2.69717	3.5	137.877	2.29009
Sealed	1	131.141	12.8331	4	272.322	17.9641		Sealed	1	77.096	5.57773	4	167.373	4.77323
Sealed	1.5	185.416	14.4196	4.5	310.904	25.7683		Sealed	1.5	110.427	8.13531	4.5	195.082	6.99236
Control: Phase I Transpiration= 0.7(±2.9)+75.8(±3.3)x Time r2=1.00**; Uptake= 5.1(±5.5)+126.7(±5.9)x Time r2=0.99**; Phase II Transpiration= -93.7(±0.7)+68.5(±0.2)x Time r2=1.00***; Uptake= -211.3(±34.6)+136.4(±9.1)x Time r2=0.99**; Calyx removed and sealed: Phase I Transpiration= 0.2(±1.8)+74.4(±1.9)x Time r2=1.00***; Uptake= 3.9(±4.6)+123.5(±4.8)x Time r2=1.00**; Phase II Transpiration= -60.0(±…
Significance of coefficients of determination (r2) at P < 0.05, 0.01, 0.001 and no significance is indicated by *, **, *** and ns respectively.

## Sheet: Fig 7
Temperature	rate of transpiration (mg/h)	SE	ΔC (mg/cm3)	normalized FT (dm3 h-1)	SE		Salt	Humidity	Ft(mg/h)	SE	ΔC(mg/cm3)	normalized Ft(dm3/h)	SE
2	31.4163	2.24949	0.00494953	6.34732	0.454485		Silica gel	0.1	68.0872	3.14312	0.0182352	3.73383	0.172366
12	62.2967	5.77375	0.0113909	5.46897	0.506872		CaCl2	0.3	47.2169	1.79113	0.0145319	3.24918	0.123255
23	90.2089	5.03927	0.0182352	4.94696	0.276349		NaCl	0.75	22.394	1.39601	0.00507131	4.41581	0.275275
35	157.793	7.76205	0.035003	4.50799	0.221754		KNO3	0.92	7.43008	0.246643	0.001549	4.79671	0.159228
Rate transpiration= 67.66 (±1.96)-0.64(±0.03) x RH, r2=0.99**; Normalized Rate transpiration= 3.08(±0.26)+0.02(±0.00) x RH, r2=0.84(ns); Rate transpiration= 32.95(±3.17) x e^0.05(±0.00)xT, r2=0.99**; Normalized Rate transpiration= 5.60(±0.16)-0.05(±0.01) x T, r2=0.94*; Rate uptake = 69.17 (±9.92) x e^0.04(±0.01) x T, r2=0.96*.
Significance of coefficients of determination (r2) at P < 0.05, 0.01, 0.001 and no significance is indicated by *, **, *** and ns respectively.

## Sheet: Fig 8
Storage Time (d)	Rate of Uptake (mg/h)	SE	Rate of Transpiration (mg/h)	SE	Traspiration (mg/Fruit)
0	105.131	14.3322	76.1409	6.90438	0
1	109.495	18.9971	75.2452	5.39027	104.667
2	82.005	10.5701	67.1328	5.3281	216
4	88.534	12.1869	68.5292	10.0976	412.333
7	61.1032	5.76567	67.9472	7.38089	668.667
10	75.1282	14.6417	67.9526	5.97016	953.333
Rate transpiration= 73.4(±2.1) – 0.7(±0.4)x Storage, r2=0.33ns; Rate uptake= 102.0(±7.7) – 3.8(±1.5)x Storage, r2=0.54ns; Water loss= 15.2(±9.1) + 94.3(±1.7)x Storage, r2=0.99***.
Significance of coefficients of determination (r2) at P < 0.05, 0.01, 0.001 and no significance is indicated by *, **, *** and ns respectively.

## Sheet: Fig 9
Pre storage RH%	rate of uptake (g h-1)	SE	rate of transpiration(g h-1)	SE	Mass losss (g)
100	0.062362	0.0141285	0.045488	0.0059827	0.0512524
75	0.061088	0.00760269	0.0339844	0.00194309	0.266433
30	0.041958	0.00737863	0.030524	0.00147709	0.448319
0	0.05836	0.0104729	0.028468	0.00224355	0.569176
Rate transpiration= 26.8(±3.4) + 0.2(±0.1)x Pre-storage, r2=0.71 ns; Rate uptake= 50.8(±8.4) + 0.1(±0.1)x Pre-storage, r2=-0.16ns; Water loss= 588.1(±39.9) – 5.0(±0.6)x Pre-storage, r2=0.95*
Significance of coefficients of determination (r2) at P < 0.05, 0.01, 0.001 and no significance is indicated by *, **, *** and ns respectively.

## Sheet: Fig S1
#rep	Cultivar	stage ripeness	DAFB	mass (g)	Surface area -Cone model (cm2)	Model 1 surface area (cm2)
1	Clery	Unripe	8	0.7815	4.19244	4.3191		ACalculated= 5.08(±0.11) x massfruit0.65(±0.01), p-value<0.001.
2	Clery	Unripe	8	0.7914	4.13292	4.35484
3	Clery	Unripe	8	0.7676	4.16294	4.26865
4	Clery	Unripe	8	0.8032	4.06227	4.39724
5	Clery	Unripe	8	0.5202	3.24235	3.30886
6	Clery	Unripe	8	0.5023	3.04021	3.23387
7	Clery	Unripe	14	2.2418	8.35347	8.61005
8	Clery	Unripe	14	1.044	4.87155	5.22071
9	Clery	Unripe	14	2.0264	8.17585	8.05907
10	Clery	Unripe	14	1.4951	5.9188	6.60443
11	Clery	Unripe	14	1.1385	5.04986	5.52543
12	Clery	Unripe	14	1.1328	5.24901	5.5073
13	Clery	Unripe	21	5.6109	16.1605	15.6979
14	Clery	Unripe	21	2.2061	8.44768	8.52004
15	Clery	Unripe	21	5.1076	15.3209	14.7612
16	Clery	Unripe	21	2.406	8.84906	9.01784
17	Clery	Unripe	21	5.0745	14.8297	14.6985
18	Clery	Unripe	21	4.358	13.9432	13.3044
19	Clery	Unripe	21	1.6375	6.78158	7.00973
20	Clery	Unripe	27	5.5198	15.9759	15.5306
21	Clery	Unripe	27	9.7989	25.3089	22.6132
22	Clery	Unripe	27	4.6119	13.4932	13.8069
23	Clery	Unripe	27	3.7023	12.0529	11.9574
24	Clery	Unripe	27	5.732	17.0427	15.9189
25	Clery	Unripe	27	9.4834	21.3603	22.1338
26	Clery	Unripe	33	8.3741	20.9667	20.4028
27	Clery	Unripe	33	7.6634	20.5572	19.2519
28	Clery	Unripe	33	9.1162	24.0514	21.569
29	Clery	Unripe	33	6.8377	18.5339	17.8674
30	Clery	Unripe	33	8.7841	20.6881	21.0513
31	Clery	Unripe	33	15.7504	34.2004	30.8528
32	Clery	Unripe	33	13.1761	27.956	27.4509
33	Clery	Ripe	37	7.8753	20.093	19.5988
34	Clery	Ripe	37	9.3092	20.7174	21.8668
35	Clery	Ripe	37	11.1305	25.3356	24.5804
36	Clery	Ripe	37	13.9094	29.0691	28.4416
37	Clery	Ripe	37	15.7388	30.6965	30.8379
38	Clery	Ripe	37	17.4005	31.4891	32.9322
39	Clery	Ripe	37	19.1819	36.5054	35.102
40	Clery	Ripe	37	21.2976	38.1687	37.5906
41	Clery	Ripe	37	23.9779	40.8773	40.6238
42	Clery	Ripe	37	26.1886	44.7915	43.0382
43	Clery	Ripe	37	29.7752	46.4378	46.8108
44	Clery	Ripe	37	34.8765	55.4111	51.9166
45	Clery	Ripe	37	31.254	50.1253	48.32
46	Clery	Unripe	8	0.5602	3.26388	3.47328
47	Clery	Unripe	8	0.6389	3.45987	3.78542
48	Clery	Unripe	8	0.3748	2.4573	2.66978
49	Clery	Unripe	8	0.4564	2.84286	3.03723
50	Clery	Unripe	8	0.456	3.01767	3.03549
51	Clery	Unripe	8	0.5615	3.30928	3.47856
52	Clery	Unripe	14	1.1769	5.70906	5.64673
53	Clery	Unripe	14	1.2652	5.48077	5.9206
54	Clery	Unripe	14	1.64	6.81299	7.01673
55	Clery	Unripe	14	0.9513	4.62112	4.91239
56	Clery	Unripe	14	0.9495	4.59903	4.9063
57	Clery	Unripe	21	3.1872	11.0448	10.8404
58	Clery	Unripe	21	1.4574	6.34455	6.49493
59	Clery	Unripe	21	5.6905	16.2625	15.8433
60	Clery	Unripe	21	2.0269	8.22501	8.06037
61	Clery	Unripe	21	3.9786	12.6827	12.5343
62	Clery	Unripe	21	4.998	15.431	14.5531
63	Clery	Unripe	27	6.9605	18.7641	18.0768
64	Clery	Unripe	27	9.2431	23.1768	21.7651
65	Clery	Unripe	27	9.9298	21.0708	22.8105
66	Clery	Unripe	27	9.2621	20.7026	21.7943
67	Clery	Unripe	27	9.2121	20.8874	21.7172
68	Clery	Unripe	33	8.4665	21.5162	20.5499
69	Clery	Unripe	33	12.6909	30.2346	26.7848
70	Clery	Unripe	33	16.3554	36.7228	31.6236
71	Clery	Unripe	33	16.9619	34.9614	32.3864
72	Clery	Unripe	33	11.564	25.829	25.2029
73	Clery	Ripe	37	8.388	20.1867	20.4249
74	Clery	Ripe	37	10.7394	23.3045	24.0115
75	Clery	Ripe	37	11.5522	24.2753	25.1861
76	Clery	Ripe	37	12.4414	24.2005	26.4389
77	Clery	Ripe	37	15.6284	31.764	30.6961
78	Clery	Ripe	37	16.6909	29.7176	32.0467
79	Clery	Ripe	37	18.2193	31.1957	33.9386
80	Clery	Ripe	37	19.5335	35.9615	35.5219
81	Clery	Ripe	37	22.0392	39.4281	38.4424
82	Clery	Ripe	37	22.3899	39.7482	38.8418
83	Clery	Ripe	37	23.3938	39.1081	39.9732
84	Clery	Ripe	37	24.3563	42.2362	41.0424
85	Clery	Ripe	37	24.7007	42.8323	41.4214
86	Clery	Ripe	37	27.2143	43.9633	44.1344
87	Clery	Ripe	37	28.3466	44.5407	45.3281
88	Clery	Ripe	37	32.1796	51.3985	49.2521
89	Clery	Ripe	37	8.7138	19.5741	20.9408
90	Clery	Ripe	37	13.0537	26.3727	27.2836
91	Clery	Ripe	37	7.8753	20.093	19.5988
92	Clery	Ripe	37	8.388	20.1867	20.4249
93	Clery	Ripe	37	8.7138	19.5741	20.9408
94	Clery	Ripe	37	9.3092	20.7174	21.8668
95	Clery	Ripe	37	10.7394	23.3045	24.0115
96	Clery	Ripe	37	10.9516	23.659	24.321
97	Clery	Ripe	37	11.1305	25.3356	24.5804
98	Clery	Ripe	37	11.5522	24.2753	25.1861
99	Clery	Ripe	37	12.0731	26.2944	25.9239
100	Clery	Ripe	37	12.4414	24.2005	26.4389
101	Clery	Ripe	37	13.0537	26.3727	27.2836
102	Clery	Ripe	37	13.9094	29.0691	28.4416
103	Clery	Ripe	37	15.6284	31.764	30.6961
104	Clery	Ripe	37	15.7388	30.6965	30.8379
105	Clery	Ripe	37	16.611	31.4375	31.9462
106	Clery	Ripe	37	16.6909	29.7176	32.0467
107	Clery	Ripe	37	17.3855	34.3851	32.9136
108	Clery	Ripe	37	17.4005	31.4891	32.9322
109	Clery	Ripe	37	18.2193	31.1957	33.9386
110	Clery	Ripe	37	19.1819	36.5054	35.102
111	Clery	Ripe	37	19.1853	32.8803	35.1061
112	Clery	Ripe	37	19.5335	35.9615	35.5219
113	Clery	Ripe	37	21.2976	38.1687	37.5906
114	Clery	Ripe	37	21.9868	35.6541	38.3825
115	Clery	Ripe	37	22.0392	39.4281	38.4424
116	Clery	Ripe	37	22.3899	39.7482	38.8418
117	Clery	Ripe	37	22.9394	38.3703	39.4632
118	Clery	Ripe	37	23.3938	39.1081	39.9732
119	Clery	Ripe	37	23.9779	40.8773	40.6238
120	Clery	Ripe	37	24.1169	38.2315	40.7778
121	Clery	Ripe	37	24.3563	42.2362	41.0424
122	Clery	Ripe	37	24.7007	42.8323	41.4214
123	Clery	Ripe	37	26.1886	44.7915	43.0382
124	Clery	Ripe	37	27.2143	43.9633	44.1344
125	Clery	Ripe	37	28.3466	44.5407	45.3281
126	Clery	Ripe	37	29.7752	46.4378	46.8108
127	Clery	Ripe	37	31.254	50.1253	48.32
128	Clery	Ripe	37	32.1796	51.3985	49.2521
129	Clery	Ripe	37	34.8765	55.4111	51.9166
130	Sonsation	Ripe	35	15.3907	30.2323	30.3897
131	Sonsation	Ripe	35	16.9078	32.5881	32.3187
132	Sonsation	Ripe	35	17.4189	32.8055	32.955
133	Sonsation	Ripe	35	18.4085	33.527	34.169
134	Sonsation	Ripe	35	16.4251	31.2841	31.7117
135	Sonsation	Ripe	35	18.8973	33.5214	34.7602
136	Sonsation	Ripe	35	14.2987	30.2252	28.9603
137	Sonsation	Ripe	35	18.2838	32.6229	34.0172
138	Sonsation	Ripe	35	18.8223	33.109	34.6699
139	Sonsation	Ripe	35	14.3595	29.4235	29.0407
140	Elsanta	Ripe	37	20.7566	37.3317	36.9627
141	Elsanta	Ripe	37	14.4833	27.826	29.2045
142	Elsanta	Ripe	37	12.8569	26.4305	27.0137
143	Elsanta	Ripe	37	12.9901	30.9189	27.1965
144	Elsanta	Ripe	37	20.8992	36.3887	37.1288
145	Elsanta	Ripe	37	10.3111	23.2622	23.3802
146	Elsanta	Ripe	37	10.5899	25.5127	23.7921
147	Elsanta	Ripe	37	11.0677	22.8954	24.4895
148	Elsanta	Ripe	37	5.77082	14.6599	15.9894
149	Elsanta	Ripe	37	13.6995	27.3961	28.1599
150	Florentina	Unripe	21	9.12862	21.9741	21.5882
151	Florentina	Unripe	21	4.71382	13.8566	14.0059
152	Florentina	Unripe	21	4.45945	13.0886	13.5064
153	Florentina	Unripe	21	6.12714	15.4938	16.629
154	Florentina	Unripe	21	4.01613	10.9981	12.6116
155	Florentina	Unripe	21	4.22972	11.7409	13.0467
156	Florentina	Unripe	21	6.47996	18.5722	17.2498
157	Florentina	Unripe	21	4.584	13.5069	13.7522
158	Florentina	Unripe	21	3.98164	12.4559	12.5406
159	Florentina	Unripe	21	4.84088	13.509	14.2519
160	Florentina	Unripe	27	9.84097	22.0689	22.6767
161	Florentina	Unripe	27	14.176	29.3903	28.7973
162	Florentina	Unripe	27	12.0172	24.5237	25.8453
163	Florentina	Unripe	27	13.0878	28.3939	27.3303
164	Florentina	Unripe	27	10.4673	23.7906	23.6115
165	Florentina	Unripe	27	10.3648	23.905	23.4598
166	Florentina	Unripe	27	11.6658	25.4538	25.3479
167	Florentina	Unripe	27	11.5825	24.41	25.2294
168	Florentina	Unripe	27	10.5246	22.8076	23.696
169	Florentina	Unripe	27	9.33441	21.2157	21.9056
170	Florentina	Unripe	31	15.3032	30.5358	30.2765
171	Florentina	Unripe	31	17.5228	33.6234	33.0836
172	Florentina	Unripe	31	18.5242	35.4139	34.3094
173	Florentina	Unripe	31	17.052	34.3503	32.4989
174	Florentina	Unripe	31	16.8323	32.594	32.2242
175	Florentina	Unripe	31	14.1294	30.4201	28.7353
176	Florentina	Unripe	31	14.1201	30.2392	28.7229
177	Florentina	Unripe	31	15.3868	30.7667	30.3846
178	Florentina	Unripe	31	17.189	36.9936	32.6696
179	Florentina	Unripe	31	14.8579	31.3582	29.6968
180	Florentina	Ripe	35	21.3478	36.2297	37.6486
181	Florentina	Ripe	35	19.1597	33.8182	35.0755
182	Florentina	Ripe	35	17.0923	33.1901	32.5493
183	Florentina	Ripe	35	19.7516	34.0884	35.781
184	Florentina	Ripe	35	17.3013	33.7874	32.8092
185	Florentina	Ripe	35	19.1252	35.3475	35.0341
186	Florentina	Ripe	35	17.0141	32.6923	32.4516
187	Florentina	Ripe	35	17.323	33.2558	32.8362
188	Florentina	Ripe	35	18.0719	32.3508	33.7586
189	Florentina	Ripe	35	18.0745	34.2154	33.7618
190	Laetitia	Ripe	37	40.671	59.1246	57.4124
191	Laetitia	Ripe	37	44.1268	57.2769	60.5608
192	Laetitia	Ripe	37	32.2555	44.5981	49.3282
193	Laetitia	Ripe	37	33.554	46.3928	50.6193
194	Laetitia	Ripe	37	28.197	41.5274	45.1713
195	Laetitia	Ripe	37	29.7562	45.9658	46.7913
196	Laetitia	Ripe	37	24.2489	38.4962	40.9238
197	Laetitia	Ripe	37	17.885	30.9744	33.5296
198	Laetitia	Ripe	37	19.7743	34.0002	35.808
199	Laetitia	Ripe	37	17.5817	32.1486	33.1564
